# Supplementary material for: MethylSense: high accuracy machine learning-based diagnostics for Aspergillus fumigatus infection in chickens using host cell-free DNA methylation and Nanopore sequencing
Source: J Clin Microbiol. 2026 Apr 27;64(6):e01054-25. doi: 10.1128/jcm.01054-25 (PMC13251387; doi:10.1128/jcm.01054-25)
Supplement: File S5 — Sequence data stats. [file jcm.01054-25-s0005.xlsx]

## Sheet: Sheet1
S_05: Full raw read sequencing statistics for all samples (n = 124), including barcodes for each sample and their corresponding raw Nanopore libraries available in European Nucleotide Archive (ENA).
Animal_ID	Lab_ID	Breed	Group	Status	Exp_Pathogen	Strain	cfDNA_conc_ng_uL	Exp_Dose	Library_ID	Sequencing_Date	Barcode_No	number_of_reads	number_of_mapped_reads	number_of_supplementary_alignments	number_of_mapped_bases	number_of_sequenced_bases	number_of_duplicated_reads	duplication_rate	mean_insert_size	std_insert_size	median_insert_size	mean_mapping_quality	number_of_As	number_of_Cs	number_of_Ts	number_of_Gs	number_of_Ns	GC_percentage	general_error_rate	number_of_mismatches	number_of_insertions	mapped_reads_with_insertion_percentage	number_of_deletions	mapped_reads_with_deletion_percentage	homopolymer_indels	mean_coverage	std_coverage
4463	ctrl1_pilot	Ross-308	Pilot_study	Control	A. fumigatus	CBS112.33	5.63	0	20230606_1650_MN42995_FAW74585_25e02eed	2023-06-06	barcode01	515019	501335	100627	65142877	64451409	9608	1.81%	0	0	0	52	18482628	13696581	18492761	13779439	0	42.63%	NA	0	274756	31.22%	387852	37.59%	40	0.0618	0.2661
4466	ctrl2_pilot	Ross-308	Pilot_study	Control	A. fumigatus	CBS112.33	48.42	0	20230606_1650_MN42995_FAW74585_25e02eed	2023-06-06	barcode02	581335	565927	116232	71060260	70304988	11573	1.88%	0	0	0	52	19947129	15132725	19946565	15278569	0	43.26%	NA	0	297962	30.3%	423289	36.65%	40	0.0675	0.2809
4467	ctrl3_pilot	Ross-308	Pilot_study	Control	A. fumigatus	CBS112.33	66.180000000000007	0	20230606_1650_MN42995_FAW74585_25e02eed	2023-06-06	barcode03	603090	590648	153845	80759055	79875970	13665	2.16%	0	0	0	52	23017413	16865640	23026932	16965985	0	42.36%	NA	0	344657	31.97%	485928	38.16%	41	0.0767	0.3011
4468	ctrl4_pilot	Ross-308	Pilot_study	Control	A. fumigatus	CBS112.33	45.65	0	20230606_1650_MN42995_FAW74585_25e02eed	2023-06-06	barcode04	420426	407964	54237	52056503	51511020	5294	1.26%	0	0	0	52	14663138	11075869	14683150	11088863	0	43.03%	NA	0	215611	30.22%	303621	36.56%	40	0.0494	0.2298
4469	ctrl5_pilot	Ross-308	Pilot_study	Control	A. fumigatus	CBS112.33	24	0	20230606_1650_MN42995_FAW74585_25e02eed	2023-06-06	barcode05	564573	549731	117309	71461356	70708788	10225	1.77%	0	0	0	52	20254618	15057976	20270391	15125803	0	42.69%	NA	0	306559	31.46%	425984	37.61%	40	0.0678	0.2767
4982	asp6_pilot	Ross-308	Pilot_study	Af_infected	A. fumigatus	CBS112.33	13.97	5000000	20230606_1650_MN42995_FAW74585_25e02eed	2023-06-06	barcode10	458881	442826	71029	54304518	53739987	7970	1.7%	0	0	0	51	15377368	11450624	15386654	11525341	0	42.75%	NA	0	229232	30.25%	319482	36.32%	40	0.0516	0.2417
4984	asp7_pilot	Ross-308	Pilot_study	Af_infected	A. fumigatus	CBS112.33	32.4	5000000	20230606_1650_MN42995_FAW74585_25e02eed	2023-06-06	barcode09	476755	462806	61499	63834273	63173069	7201	1.44%	0	0	0	52	18164331	13396446	18144500	13467792	0	42.52%	NA	0	270671	32.3%	373399	38.48%	40	0.0606	0.2612
4985	asp8_pilot	Ross-308	Pilot_study	Af_infected	A. fumigatus	CBS112.33	44.13	5000000	20230606_1650_MN42995_FAW74585_25e02eed	2023-06-06	barcode08	403009	389843	49519	48676604	48179006	6132	1.5%	0	0	0	52	13643647	10410884	13634151	10490324	0	43.38%	NA	0	202123	30%	276588	35.53%	40	0.0462	0.2254
4988	asp9_pilot	Ross-308	Pilot_study	Af_infected	A. fumigatus	CBS112.33	34.97	5000000	20230606_1650_MN42995_FAW74585_25e02eed	2023-06-06	barcode07	431472	418028	54218	54035593	53475895	6594	1.48%	0	0	0	52	15281582	11412189	15290748	11491376	0	42.83%	NA	0	228523	31.14%	315048	37.02%	40	0.0513	0.2391
4989	asp10_pilot	Ross-308	Pilot_study	Af_infected	A. fumigatus	CBS112.33	26.32	5000000	20230606_1650_MN42995_FAW74585_25e02eed	2023-06-06	barcode06	495177	481719	72708	81306631	80311233	6674	1.34%	0	0	0	53	22891705	17222342	22938238	17258948	0	42.93%	NA	0	358213	32.97%	509663	38.94%	41	0.0772	0.2931
4471	ctrl6_pilot	Ross-308	Pilot_study	Control	A. fumigatus	CBS112.33	13.02	0	20230619_1342_MN42995_FAW74582_f0dd2864	2023-06-19	barcode01	1672917	1638994	397339	208273598	206171469	36344	1.98%	0	0	0	52	58343176	44702188	58432714	44693391	0	43.36%	NA	0	885166	30.56%	1164032	35.64%	40	0.1977	0.4917
4472	ctrl7_pilot	Ross-308	Pilot_study	Control	A. fumigatus	CBS112.33	12.39	0	20230619_1342_MN42995_FAW74582_f0dd2864	2023-06-19	barcode02	1752466	1710559	329731	212628418	210556289	47207	2.2%	0	0	0	52	59577799	45528186	59554108	45896196	0	43.42%	NA	0	898433	30.11%	1158071	34.89%	40	0.2019	0.5266
4473	ctrl8_pilot	Ross-308	Pilot_study	Control	A. fumigatus	CBS112.33	17.739999999999998	0	20230619_1342_MN42995_FAW74582_f0dd2864	2023-06-19	barcode03	1228333	1196302	172489	149570163	148167669	19467	1.52%	0	0	0	52	41961311	32044447	42006407	32155504	0	43.33%	NA	0	637553	30.44%	799288	34.56%	40	0.142	0.4023
4474	ctrl9_pilot	Ross-308	Pilot_study	Control	A. fumigatus	CBS112.33	24.04	0	20230619_1342_MN42995_FAW74582_f0dd2864	2023-06-19	barcode04	1351289	1304843	220711	146265513	144776929	34170	2.14%	0	0	0	51	39995845	32266417	40008437	32506230	0	44.74%	NA	0	611975	27.35%	808140	32.09%	41	0.1389	0.4347
4475	ctrl10_pilot	Ross-308	Pilot_study	Control	A. fumigatus	CBS112.33	24.43	0	20230619_1342_MN42995_FAW74582_f0dd2864	2023-06-19	barcode05	1462938	1423547	212768	186239142	184402011	25700	1.63%	0	0	0	52	52154156	39959056	52288237	40000562	0	43.36%	NA	0	798393	30.83%	1029486	35.52%	40	0.1768	0.4533
4924	asp1_pilot	Ross-308	Pilot_study	Af_infected	A. fumigatus	CBS112.33	28.16	5000000	20230619_1342_MN42995_FAW74582_f0dd2864	2023-06-19	barcode06	1059433	1024406	137400	126701040	125449347	21001	1.77%	0	0	0	52	35259819	27356087	35257152	27576289	0	43.79%	NA	0	540420	29.77%	696521	34.41%	41	0.1203	0.384
4925	asp2_pilot	Ross-308	Pilot_study	Af_infected	A. fumigatus	CBS112.33	0.84	5000000	20230619_1342_MN42995_FAW74582_f0dd2864	2023-06-19	barcode07	870447	851184	152863	111042294	109980168	14144	1.57%	0	0	0	52	31489176	23480538	31515153	23495301	0	42.71%	NA	0	471001	31.37%	600274	36.05%	40	0.1054	0.3411
4974	asp3_pilot	Ross-308	Pilot_study	Af_infected	A. fumigatus	CBS112.33	21.02	5000000	20230619_1342_MN42995_FAW74582_f0dd2864	2023-06-19	barcode08	1437886	1403296	228887	183119321	181337663	31942	1.95%	0	0	0	52	51525406	39016910	51533855	39261492	0	43.17%	NA	0	752260	30.36%	990621	35.58%	41	0.1738	0.4665
4977	asp4_pilot	Ross-308	Pilot_study	Af_infected	A. fumigatus	CBS112.33	4.1100000000000003	5000000	20230619_1342_MN42995_FAW74582_f0dd2864	2023-06-19	barcode09	1506722	1471298	281079	196540701	194538935	36915	2.09%	0	0	0	52	55167661	41958584	55142245	42270445	0	43.3%	NA	0	842061	31.07%	1101058	35.99%	41	0.1866	0.4972
4979	asp5_pilot	Ross-308	Pilot_study	Af_infected	A. fumigatus	CBS112.33	1.37	5000000	20230619_1342_MN42995_FAW74582_f0dd2864	2023-06-19	barcode10	1493256	1457842	215336	191948005	190044962	27037	1.67%	0	0	0	52	53499980	41475913	53572349	41496720	0	43.66%	NA	0	810048	30.5%	1050538	35.36%	40	0.1822	0.4614
4463	ctrl1_pilot	Ross-308	Pilot_study	Control	A. fumigatus	CBS112.33	5.63	0	20230626_1339_MN42995_FAW81052_7936daf3	2023-06-26	barcode01	1212101	1180398	207384	157522102	156036282	25667	1.75%	0	0	0	52	44695512	33223515	44661706	33455549	0	42.73%	NA	0	637380	30.11%	818612	34.8%	41	0.1495	0.4453
4466	ctrl2_pilot	Ross-308	Pilot_study	Control	A. fumigatus	CBS112.33	48.42	0	20230626_1339_MN42995_FAW81052_7936daf3	2023-06-26	barcode02	1197508	1165937	200418	148763155	147359281	28000	1.9%	0	0	0	52	41630329	31901825	41628036	32199091	0	43.5%	NA	0	607889	29.2%	767133	33.41%	41	0.1412	0.4362
4467	ctrl3_pilot	Ross-308	Pilot_study	Control	A. fumigatus	CBS112.33	66.180000000000007	0	20230626_1339_MN42995_FAW81052_7936daf3	2023-06-26	barcode03	1334142	1307605	329702	181960953	180197758	32987	2.04%	0	0	0	53	51653593	38263453	51690784	38589928	0	42.65%	NA	0	755978	30.85%	948758	34.89%	41	0.1727	0.4893
4468	ctrl4_pilot	Ross-308	Pilot_study	Control	A. fumigatus	CBS112.33	45.65	0	20230626_1339_MN42995_FAW81052_7936daf3	2023-06-26	barcode04	1034782	1006401	109478	131458857	130238634	13358	1.2%	0	0	0	52	36820997	28246035	36897679	28273923	0	43.4%	NA	0	517566	28.86%	663216	33.47%	41	0.1248	0.3715
4469	ctrl5_pilot	Ross-308	Pilot_study	Control	A. fumigatus	CBS112.33	24	0	20230626_1339_MN42995_FAW81052_7936daf3	2023-06-26	barcode05	1428727	1391341	250905	184885237	183149286	29755	1.73%	0	0	0	52	51998994	39463659	51975529	39711104	0	43.23%	NA	0	761825	30.13%	959921	34.37%	41	0.1755	0.4727
4982	asp6_pilot	Ross-308	Pilot_study	Af_infected	A. fumigatus	CBS112.33	13.97	5000000	20230626_1339_MN42995_FAW81052_7936daf3	2023-06-26	barcode10	1280024	1244462	236419	156319041	154859549	26766	1.75%	0	0	0	52	43924888	33357444	43933088	33644129	0	43.27%	NA	0	636355	28.81%	804789	33.1%	41	0.1484	0.4381
4984	asp7_pilot	Ross-308	Pilot_study	Af_infected	A. fumigatus	CBS112.33	32.4	5000000	20230626_1339_MN42995_FAW81052_7936daf3	2023-06-26	barcode09	1240273	1208855	182908	171808185	170181822	24890	1.67%	0	0	0	53	48668384	36290027	48632176	36591235	0	42.83%	NA	0	706111	31.43%	889844	35.81%	41	0.1631	0.4574
4985	asp8_pilot	Ross-308	Pilot_study	Af_infected	A. fumigatus	CBS112.33	44.13	5000000	20230626_1339_MN42995_FAW81052_7936daf3	2023-06-26	barcode08	905675	875922	91926	111453384	110414356	16049	1.58%	0	0	0	52	31054041	24055423	31085244	24219648	0	43.72%	NA	0	440563	28.43%	566093	32.92%	41	0.1058	0.3562
4988	asp9_pilot	Ross-308	Pilot_study	Af_infected	A. fumigatus	CBS112.33	34.97	5000000	20230626_1339_MN42995_FAW81052_7936daf3	2023-06-26	barcode07	703261	680624	64024	89033770	88198748	9691	1.23%	0	0	0	52	25036185	19017823	25006817	19137923	0	43.26%	NA	0	366150	29.56%	459377	33.91%	41	0.0845	0.3144
4989	asp10_pilot	Ross-308	Pilot_study	Af_infected	A. fumigatus	CBS112.33	26.32	5000000	20230626_1339_MN42995_FAW81052_7936daf3	2023-06-26	barcode06	1369424	1334443	170280	243730901	240999227	22317	1.45%	0	0	0	53	68461630	51940933	68602111	51994553	0	43.13%	NA	0	1047196	32.43%	1348732	36.75%	41	0.2314	0.5431
4471	ctrl6_pilot	Ross-308	Pilot_study	Control	A. fumigatus	CBS112.33	13.02	0	20230911_1050_MN42995_FAW74600_ed71f8ef	2023-09-11	barcode01	796451	777640	156975	100120049	99001024	17169	2.13%	0	0	0	52	27994748	21489008	28028384	21488884	0	43.41%	NA	0	485642	33.81%	626746	38.67%	40	0.0951	0.3293
4472	ctrl7_pilot	Ross-308	Pilot_study	Control	A. fumigatus	CBS112.33	12.39	0	20230911_1050_MN42995_FAW74600_ed71f8ef	2023-09-11	barcode02	819949	796575	111023	100250647	99172203	19358	2.18%	0	0	0	52	28037860	21449989	28051441	21632913	0	43.44%	NA	0	479655	33.32%	607314	37.83%	40	0.0952	0.3386
4473	ctrl8_pilot	Ross-308	Pilot_study	Control	A. fumigatus	CBS112.33	17.739999999999998	0	20230911_1050_MN42995_FAW74600_ed71f8ef	2023-09-11	barcode03	567160	548870	44854	69284262	68572405	9771	1.77%	0	0	0	51	19403781	14867187	19414473	14886964	0	43.39%	NA	0	334982	34.02%	411757	37.84%	40	0.0658	0.2666
4474	ctrl9_pilot	Ross-308	Pilot_study	Control	A. fumigatus	CBS112.33	24.04	0	20230911_1050_MN42995_FAW74600_ed71f8ef	2023-09-11	barcode04	635083	608665	71580	69074236	68304660	14443	2.16%	0	0	0	51	18822305	15265474	18843895	15372986	0	44.86%	NA	0	326787	30.14%	422353	34.52%	40	0.0656	0.2823
4475	ctrl10_pilot	Ross-308	Pilot_study	Control	A. fumigatus	CBS112.33	24.43	0	20230911_1050_MN42995_FAW74600_ed71f8ef	2023-09-11	barcode05	673153	650504	56129	88161680	87170502	11285	1.69%	0	0	0	52	24662081	18891814	24689746	18926861	0	43.38%	NA	0	437189	34.44%	553748	38.87%	40	0.0837	0.3042
4924	asp1_pilot	Ross-308	Pilot_study	Af_infected	A. fumigatus	CBS112.33	28.16	5000000	20230911_1050_MN42995_FAW74600_ed71f8ef	2023-09-11	barcode06	688020	667794	56423	91129580	90116410	12077	1.77%	0	0	0	52	25331597	19691491	25388638	19704684	0	43.72%	NA	0	439727	33.98%	563126	38.52%	40	0.0865	0.3086
4925	asp2_pilot	Ross-308	Pilot_study	Af_infected	A. fumigatus	CBS112.33	0.84	5000000	20230911_1050_MN42995_FAW74600_ed71f8ef	2023-09-11	barcode07	710195	689952	100986	95127878	94040564	15893	2.11%	0	0	0	52	26645488	20321075	26645729	20428272	0	43.33%	NA	0	466579	34.72%	597842	39.21%	40	0.0903	0.3278
4974	asp3_pilot	Ross-308	Pilot_study	Af_infected	A. fumigatus	CBS112.33	21.02	5000000	20230911_1050_MN42995_FAW74600_ed71f8ef	2023-09-11	barcode08	665017	645526	66355	86475455	85532808	15449	2.26%	0	0	0	52	24291165	18410075	24292179	18539389	0	43.2%	NA	0	409114	33.95%	527085	38.75%	40	0.0821	0.3077
4977	asp4_pilot	Ross-308	Pilot_study	Af_infected	A. fumigatus	CBS112.33	4.1100000000000003	5000000	20230911_1050_MN42995_FAW74600_ed71f8ef	2023-09-11	barcode09	414331	403623	52938	53351158	52788616	7891	1.95%	0	0	0	52	15118099	11270915	15133725	11265877	0	42.69%	NA	0	257820	34.83%	323015	39.38%	40	0.0506	0.2339
4979	asp5_pilot	Ross-308	Pilot_study	Af_infected	A. fumigatus	CBS112.33	1.37	5000000	20230911_1050_MN42995_FAW74600_ed71f8ef	2023-09-11	barcode10	486826	466758	33242	59111994	58464116	8974	1.8%	0	0	0	51	16402253	12775841	16416351	12869671	0	43.87%	NA	0	287013	33.02%	362949	37.31%	40	0.0561	0.252
4463	ctrl1_pilot	Ross-308	Pilot_study	Control	A. fumigatus	CBS112.33	5.63	0	20230912_1039_MN42995_FAW74600_d876e20a	2023-09-12	barcode01	158187	153414	23149	20589049	20357646	1613	1.01%	0	0	0	52	5827604	4333781	5829248	4367013	0	42.74%	NA	0	97952	33.95%	131109	39.85%	40	0.0195	0.1437
4466	ctrl2_pilot	Ross-308	Pilot_study	Control	A. fumigatus	CBS112.33	48.42	0	20230912_1039_MN42995_FAW74600_d876e20a	2023-09-12	barcode02	156886	152085	22082	19373910	19159540	1663	1.06%	0	0	0	52	5403817	4151626	5417233	4186864	0	43.52%	NA	0	91786	32.65%	121360	38.27%	40	0.0184	0.1399
4467	ctrl3_pilot	Ross-308	Pilot_study	Control	A. fumigatus	CBS112.33	66.180000000000007	0	20230912_1039_MN42995_FAW74600_d876e20a	2023-09-12	barcode03	174785	170836	40229	24095885	23818342	2118	1.21%	0	0	0	52	6828247	5056162	6827756	5106177	0	42.67%	NA	0	116554	34.55%	152656	39.93%	40	0.0229	0.1564
4468	ctrl4_pilot	Ross-308	Pilot_study	Control	A. fumigatus	CBS112.33	45.65	0	20230912_1039_MN42995_FAW74600_d876e20a	2023-09-12	barcode04	135819	131569	10397	17276605	17084839	869	0.66%	0	0	0	52	4829119	3702641	4842198	3710881	0	43.39%	NA	0	79330	32.48%	105980	38.47%	40	0.0164	0.1297
4469	ctrl5_pilot	Ross-308	Pilot_study	Control	A. fumigatus	CBS112.33	24	0	20230912_1039_MN42995_FAW74600_d876e20a	2023-09-12	barcode05	187819	182027	28419	24369507	24096975	1740	0.93%	0	0	0	52	6831354	5187403	6842768	5235450	0	43.25%	NA	0	117437	33.88%	155305	39.62%	40	0.0231	0.1553
4982	asp6_pilot	Ross-308	Pilot_study	Af_infected	A. fumigatus	CBS112.33	13.97	5000000	20230912_1039_MN42995_FAW74600_d876e20a	2023-09-12	barcode10	167825	162401	27165	20506252	20279456	1661	0.99%	0	0	0	51	5749612	4372693	5745835	4411316	0	43.31%	NA	0	96222	32.18%	127918	37.86%	40	0.0195	0.1433
4984	asp7_pilot	Ross-308	Pilot_study	Af_infected	A. fumigatus	CBS112.33	32.4	5000000	20230912_1039_MN42995_FAW74600_d876e20a	2023-09-12	barcode09	162162	157475	19767	22516512	22263438	1572	0.97%	0	0	0	52	6361461	4751341	6361106	4789530	0	42.85%	NA	0	109336	35.44%	143783	41.24%	40	0.0214	0.1497
4985	asp8_pilot	Ross-308	Pilot_study	Af_infected	A. fumigatus	CBS112.33	44.13	5000000	20230912_1039_MN42995_FAW74600_d876e20a	2023-09-12	barcode08	119599	115023	8637	14684761	14522412	1056	0.9%	0	0	0	52	4084903	3163315	4087081	3187113	0	43.73%	NA	0	68309	32.25%	91777	38.11%	40	0.0139	0.1202
4988	asp9_pilot	Ross-308	Pilot_study	Af_infected	A. fumigatus	CBS112.33	34.97	5000000	20230912_1039_MN42995_FAW74600_d876e20a	2023-09-12	barcode07	93204	89881	6833	11765196	11636727	580	0.64%	0	0	0	52	3298675	2508098	3303320	2526634	0	43.27%	NA	0	55744	33.33%	73463	39.04%	40	0.0112	0.107
4989	asp10_pilot	Ross-308	Pilot_study	Af_infected	A. fumigatus	CBS112.33	26.32	5000000	20230912_1039_MN42995_FAW74600_d876e20a	2023-09-12	barcode06	177974	172713	17192	32119469	31683014	1450	0.83%	0	0	0	52	8993170	6829839	9017245	6842760	0	43.15%	NA	0	161886	36.06%	219438	41.97%	40	0.0305	0.1789
3426	asp1_wk2	Ross-308	Long_term_study	Af_infected	A. fumigatus	CBS112.33	6.8411733333333302	5000000	20231218_1326_P2S-00835-A_PAS07437_05d8b426	2023-12-14	barcode01	13347066	12959678	3936958	1251740717	1237954085	1184328	6.51%	0	0	0	49	332370111	285780435	332576295	287227244	0	46.29%	NA	0	5804513	27.65%	7989594	32.95%	41	1.1884	2.1721
3427	asp2_wk2	Ross-308	Long_term_study	Af_infected	A. fumigatus	CBS112.33	5.7448933333333301	5000000	20231218_1326_P2S-00835-A_PAS07437_05d8b426	2023-12-14	barcode02	9259107	8952878	1993550	904815585	895371580	575008	5.2%	0	0	0	50	241200428	206410466	241612757	206147929	0	46.08%	NA	0	4027210	27.65%	5517484	32.98%	41	0.859	1.3125
3428	asp3_wk2	Ross-308	Long_term_study	Af_infected	A. fumigatus	CBS112.33	6.4181366666666699	5000000	20231218_1326_P2S-00835-A_PAS07437_05d8b426	2023-12-14	barcode03	8807676	8441839	1723579	791994038	784141250	620245	5.22%	0	0	0	49	210468053	181105040	210547771	182020386	0	46.31%	NA	0	3477148	26.23%	4633212	31.03%	41	0.7519	1.472
3430	asp4_wk2	Ross-308	Long_term_study	Af_infected	A. fumigatus	CBS112.33	10.095183333333299	5000000	20231218_1326_P2S-00835-A_PAS07437_05d8b426	2023-12-14	barcode04	11534439	11266709	3302362	1131116569	1119997138	714164	5.07%	0	0	0	50	307129790	252601218	307731312	252534818	0	45.1%	NA	0	4847456	27.58%	6653050	33.18%	41	1.0738	1.4442
3431	asp5_wk2	Ross-308	Long_term_study	Af_infected	A. fumigatus	CBS112.33	10.37567	5000000	20231218_1326_P2S-00835-A_PAS07437_05d8b426	2023-12-14	barcode05	11535292	11210781	2918239	1128297587	1117107063	730429	5.21%	0	0	0	50	308652519	249647636	309104041	249702867	0	44.7%	NA	0	4924782	27.84%	6695038	33.28%	41	1.0712	1.4491
3432	asp6_wk2	Ross-308	Long_term_study	Af_infected	A. fumigatus	CBS112.33	8.5344300000000004	5000000	20231218_1326_P2S-00835-A_PAS07437_05d8b426	2023-12-14	barcode06	11838604	11493113	3124265	1169931581	1157632403	847559	5.75%	0	0	0	49	311748632	266871654	312438376	266573741	0	46.08%	NA	0	5258846	27.61%	7139444	32.72%	41	1.1107	1.6241
3433	asp7_wk2	Ross-308	Long_term_study	Af_infected	A. fumigatus	CBS112.33	5.9855766666666703	5000000	20231218_1326_P2S-00835-A_PAS07437_05d8b426	2023-12-14	barcode07	9444672	9079228	1711736	877544340	869302448	611197	4.76%	0	0	0	50	237389781	196615951	237582147	197714569	0	45.36%	NA	0	3773713	26.98%	5002923	31.93%	41	0.8331	1.4084
3435	asp8_wk2	Ross-308	Long_term_study	Af_infected	A. fumigatus	CBS112.33	6.6592033333333296	5000000	20231218_1326_P2S-00835-A_PAS07437_05d8b426	2023-12-14	barcode08	8627337	8290792	1794498	771672569	763901973	601374	5.32%	0	0	0	49	205270938	176264578	205369805	176996652	0	46.24%	NA	0	3318134	25.71%	4575403	31.09%	41	0.7326	1.3939
3437	asp9_wk2	Ross-308	Long_term_study	Af_infected	A. fumigatus	CBS112.33	7.8018799999999997	5000000	20231218_1326_P2S-00835-A_PAS07437_05d8b426	2023-12-14	barcode09	11897360	11540201	2758320	1207898585	1196036560	888654	5.32%	0	0	0	51	331439494	265675300	331670508	267251258	0	44.56%	NA	0	5327863	28.81%	7086064	33.95%	41	1.1467	1.8969
3441	asp10_wk2	Ross-308	Long_term_study	Af_infected	A. fumigatus	CBS112.33	5.68488333333333	5000000	20231218_1326_P2S-00835-A_PAS07437_05d8b426	2023-12-14	barcode10	8014042	7717751	1583300	778122416	770476987	476076	4.41%	0	0	0	50	213135069	171534700	213315788	172491430	0	44.65%	NA	0	3424612	27.94%	4564880	33.11%	41	0.7387	1.3304
3443	asp11_wk2	Ross-308	Long_term_study	Af_infected	A. fumigatus	CBS112.33	10.02627	5000000	20231218_1326_P2S-00835-A_PAS07437_05d8b426	2023-12-14	barcode11	9315756	9009234	2089164	890165366	881190133	568033	5.03%	0	0	0	50	242410042	198078069	242813993	197888029	0	44.94%	NA	0	3948022	27.56%	5333777	32.78%	41	0.8451	1.3034
3448	asp12_wk2	Ross-308	Long_term_study	Af_infected	A. fumigatus	CBS112.33	4.5665800000000001	5000000	20231218_1326_P2S-00835-A_PAS07437_05d8b426	2023-12-14	barcode12	8382956	8190424	2363748	919278331	909720547	498625	4.32%	0	0	0	51	256159481	197942158	256317342	199301566	0	43.67%	NA	0	4093215	30.15%	5607560	35.89%	41	0.8727	1.5167
0301	ctrl1_wk2	Ross-308	Long_term_study	Control	A. fumigatus	CBS112.33	83.377613333333301	0	20231218_1326_P2S-00835-A_PAS07437_05d8b426	2023-12-14	barcode13	16983508	16621856	5678002	1679303177	1661580870	1509529	6.61%	0	0	0	49	456892922	372832235	457107214	374748499	0	44.99%	NA	0	7526145	28.18%	10414023	33.82%	41	1.5943	2.4718
0302	ctrl2_wk2	Ross-308	Long_term_study	Control	A. fumigatus	CBS112.33	60.998930000000001	0	20231218_1326_P2S-00835-A_PAS07437_05d8b426	2023-12-14	barcode14	7870614	7624644	1737369	752968203	746121504	429377	4.19%	0	0	0	50	205809133	166673917	206055796	167582658	0	44.8%	NA	0	3136239	26.9%	4181336	32.06%	41	0.7148	1.1795
0308	ctrl3_wk2	Ross-308	Long_term_study	Control	A. fumigatus	CBS112.33	7.8380099999999997	0	20231218_1326_P2S-00835-A_PAS07437_05d8b426	2023-12-14	barcode15	9900403	9597808	2595130	897021870	887786242	664987	5.58%	0	0	0	48	237644584	206072524	238146148	205922986	0	46.41%	NA	0	3989531	26.4%	5464365	31.65%	40	0.8516	1.3315
0309	ctrl4_wk2	Ross-308	Long_term_study	Control	A. fumigatus	CBS112.33	6.18347333333333	0	20231218_1326_P2S-00835-A_PAS07437_05d8b426	2023-12-14	barcode16	9777462	9458705	2268307	888817499	879705749	771420	5.91%	0	0	0	49	234635961	204700036	234768199	205601553	0	46.64%	NA	0	3821183	25.7%	5317617	31.14%	41	0.8438	1.6059
0314	ctrl5_wk2	Ross-308	Long_term_study	Control	A. fumigatus	CBS112.33	66.698553333333294	0	20231218_1326_P2S-00835-A_PAS07437_05d8b426	2023-12-14	barcode17	3326007	3129937	354023	282232759	279575848	129511	3.28%	0	0	0	49	74082202	65533620	74111265	65848761	0	46.99%	NA	0	1238773	25.79%	1602934	30.07%	41	0.2679	0.6385
0316	ctrl6_wk2	Ross-308	Long_term_study	Control	A. fumigatus	CBS112.33	34.151063333333298	0	20231218_1326_P2S-00835-A_PAS07437_05d8b426	2023-12-14	barcode18	9117865	8822517	2285393	1056925324	1044132811	662243	5.86%	0	0	0	50	281683338	240124284	282405584	239919605	0	45.98%	NA	0	5042719	29.55%	7033944	35%	41	1.0034	1.6742
0318	ctrl7_wk2	Ross-308	Long_term_study	Control	A. fumigatus	CBS112.33	26.0976833333333	0	20231218_1326_P2S-00835-A_PAS07437_05d8b426	2023-12-14	barcode19	7995896	7703812	1652222	718567494	711757538	468249	4.85%	0	0	0	49	190236445	165489809	190558192	165473092	0	46.5%	NA	0	3090726	25.98%	4076248	30.56%	41	0.6822	1.1151
0319	ctrl8_wk2	Ross-308	Long_term_study	Control	A. fumigatus	CBS112.33	30.571553333333298	0	20231218_1326_P2S-00835-A_PAS07437_05d8b426	2023-12-14	barcode20	8728490	8447982	1884057	977327802	966674885	550701	5.06%	0	0	0	51	260002925	223167109	260492715	223012136	0	46.16%	NA	0	4377271	28.73%	6031151	34.22%	41	0.9278	1.4509
0321	ctrl9_wk2	Ross-308	Long_term_study	Control	A. fumigatus	CBS112.33	72.858249999999998	0	20231218_1326_P2S-00835-A_PAS07437_05d8b426	2023-12-14	barcode21	9688995	9256616	1725056	894846577	885091446	815178	6.21%	0	0	0	50	232969537	209003629	233257685	209860595	0	47.32%	NA	0	4164139	27.26%	5580363	32%	41	0.8495	1.7395
0322	ctrl10_wk2	Ross-308	Long_term_study	Control	A. fumigatus	CBS112.33	93.491676666666706	0	20231218_1326_P2S-00835-A_PAS07437_05d8b426	2023-12-14	barcode22	11238772	10812830	2309810	1071205092	1059813992	914339	6%	0	0	0	50	284311888	244892047	284466270	246143787	0	46.33%	NA	0	4782347	27.14%	6608117	32.73%	41	1.017	1.9007
0323	ctrl11_wk2	Ross-308	Long_term_study	Control	A. fumigatus	CBS112.33	152.045553333333	0	20231218_1326_P2S-00835-A_PAS07437_05d8b426	2023-12-14	barcode23	9894940	9613749	2623045	926921893	917310792	775607	5.82%	0	0	0	50	247156047	210925620	247289516	211939609	0	46.1%	NA	0	4112099	26.79%	5611155	32%	41	0.88	1.667
0325	ctrl12_wk2	Ross-308	Long_term_study	Control	A. fumigatus	CBS112.33	55.492476666666697	0	20231218_1326_P2S-00835-A_PAS07437_05d8b426	2023-12-14	barcode24	6387859	6131556	1209922	564732078	558957855	347706	4.7%	0	0	0	49	146988459	132439324	147230156	132299916	0	47.36%	NA	0	2500080	26.09%	3418901	31.24%	41	0.5361	0.9716
3426	asp1_wk2	Ross-308	Long_term_study	Af_infected	A. fumigatus	CBS112.33	6.8411733333333302	5000000	20231218_1326_P2S-00835-B_PAS96287_5a82bdc4	2023-12-15	barcode01	7658556	7302266	780630	735476808	729134618	368582	3.57%	0	0	0	50	205918323	158225274	206072208	158918813	0	43.5%	NA	0	3097205	27.45%	3874581	31.37%	41	0.6982	1.1397
3427	asp2_wk2	Ross-308	Long_term_study	Af_infected	A. fumigatus	CBS112.33	5.7448933333333301	5000000	20231218_1326_P2S-00835-B_PAS96287_5a82bdc4	2023-12-15	barcode02	3453951	3240653	324611	289066427	286464072	110465	2.94%	0	0	0	48	77315831	65888019	77389980	65870242	0	45.99%	NA	0	1235573	25.18%	1563072	28.84%	41	0.2744	0.5978
3428	asp3_wk2	Ross-308	Long_term_study	Af_infected	A. fumigatus	CBS112.33	6.4181366666666699	5000000	20231218_1326_P2S-00835-B_PAS96287_5a82bdc4	2023-12-15	barcode03	8676798	8245841	845132	804996489	798199860	502117	4.15%	0	0	0	50	222877536	175727254	222987416	176607654	0	44.14%	NA	0	3366312	26.5%	4116319	29.87%	41	0.7642	1.3018
3430	asp4_wk2	Ross-308	Long_term_study	Af_infected	A. fumigatus	CBS112.33	10.095183333333299	5000000	20231218_1326_P2S-00835-B_PAS96287_5a82bdc4	2023-12-15	barcode04	12247413	11787357	1705521	1185307049	1174843134	700704	4.62%	0	0	0	50	329836167	257396348	330386776	257223843	0	43.8%	NA	0	4918922	27.13%	6315131	31.46%	41	1.1253	1.3933
3431	asp5_wk2	Ross-308	Long_term_study	Af_infected	A. fumigatus	CBS112.33	10.37567	5000000	20231218_1326_P2S-00835-B_PAS96287_5a82bdc4	2023-12-15	barcode05	9289507	8874129	969868	894187284	886383002	450785	3.98%	0	0	0	50	249064723	193907639	249472992	193937648	0	43.76%	NA	0	3756685	27.2%	4726153	31.25%	41	0.8489	1.1706
3432	asp6_wk2	Ross-308	Long_term_study	Af_infected	A. fumigatus	CBS112.33	8.5344300000000004	5000000	20231218_1326_P2S-00835-B_PAS96287_5a82bdc4	2023-12-15	barcode06	7874143	7458353	788385	701237368	695179274	353503	3.76%	0	0	0	49	191945014	155470571	192345640	155418049	0	44.72%	NA	0	2933955	25.59%	3647848	29.01%	40	0.6657	1.1038
3433	asp7_wk2	Ross-308	Long_term_study	Af_infected	A. fumigatus	CBS112.33	5.9855766666666703	5000000	20231218_1326_P2S-00835-B_PAS96287_5a82bdc4	2023-12-15	barcode07	3408400	3192313	269130	300202227	297683508	107910	2.47%	0	0	0	49	82150784	66423477	82278095	66831152	0	44.76%	NA	0	1256081	25.46%	1533550	28.7%	41	0.285	0.6596
3435	asp8_wk2	Ross-308	Long_term_study	Af_infected	A. fumigatus	CBS112.33	6.6592033333333296	5000000	20231218_1326_P2S-00835-B_PAS96287_5a82bdc4	2023-12-15	barcode08	10435149	9904998	1169624	938717652	930715088	623562	4.41%	0	0	0	49	261096193	203713126	261247871	204657898	0	43.88%	NA	0	3792823	25.31%	4839203	29.4%	41	0.8912	1.4105
3437	asp9_wk2	Ross-308	Long_term_study	Af_infected	A. fumigatus	CBS112.33	7.8018799999999997	5000000	20231218_1326_P2S-00835-B_PAS96287_5a82bdc4	2023-12-15	barcode09	14473076	13892680	2086583	1449795992	1437050744	1033360	5.03%	0	0	0	51	406630916	310824076	407038184	312557568	0	43.38%	NA	0	6224563	28.37%	7668261	32.01%	41	1.3764	2.034
3441	asp10_wk2	Ross-308	Long_term_study	Af_infected	A. fumigatus	CBS112.33	5.68488333333333	5000000	20231218_1326_P2S-00835-B_PAS96287_5a82bdc4	2023-12-15	barcode10	4493232	4240303	406344	412632554	409087297	170635	2.97%	0	0	0	50	114437092	89895120	114514887	90240198	0	44.03%	NA	0	1739982	26.63%	2151356	30.26%	41	0.3917	0.7791
3443	asp11_wk2	Ross-308	Long_term_study	Af_infected	A. fumigatus	CBS112.33	10.02627	5000000	20231218_1326_P2S-00835-B_PAS96287_5a82bdc4	2023-12-15	barcode11	11884683	11326766	1432218	1093912587	1084244064	719089	4.87%	0	0	0	49	302404184	239539860	302920643	239379377	0	44.17%	NA	0	4681220	26.59%	5822674	30.24%	41	1.0385	1.3977
3448	asp12_wk2	Ross-308	Long_term_study	Af_infected	A. fumigatus	CBS112.33	4.5665800000000001	5000000	20231218_1326_P2S-00835-B_PAS96287_5a82bdc4	2023-12-15	barcode12	5819648	5540597	558517	579060046	573985406	254644	3.19%	0	0	0	50	162333733	124248388	162425088	124978197	0	43.42%	NA	0	2429510	27.83%	3057652	31.83%	41	0.5497	0.9976
0301	ctrl1_wk2	Ross-308	Long_term_study	Control	A. fumigatus	CBS112.33	83.377613333333301	0	20231218_1326_P2S-00835-B_PAS96287_5a82bdc4	2023-12-15	barcode13	13620527	13085520	1740373	1386557890	1373346673	1006886	5.35%	0	0	0	51	381590677	304153904	381804410	305797682	0	44.41%	NA	0	5979209	28.3%	7722400	32.69%	41	1.3164	2.0639
0302	ctrl2_wk2	Ross-308	Long_term_study	Control	A. fumigatus	CBS112.33	60.998930000000001	0	20231218_1326_P2S-00835-B_PAS96287_5a82bdc4	2023-12-15	barcode14	17916858	17239295	3366419	1685606640	1670855950	1525921	6.03%	0	0	0	50	461517892	372910895	461963745	374463418	0	44.73%	NA	0	7030314	26.41%	8841681	30.25%	41	1.6003	2.3095
0308	ctrl3_wk2	Ross-308	Long_term_study	Control	A. fumigatus	CBS112.33	7.8380099999999997	0	20231218_1326_P2S-00835-B_PAS96287_5a82bdc4	2023-12-15	barcode15	11491121	11063310	1697905	1193044647	1181814357	651950	4.64%	0	0	0	50	327178531	263568744	327747150	263319932	0	44.58%	NA	0	5182697	28.59%	6645733	32.83%	40	1.1326	1.4466
0309	ctrl4_wk2	Ross-308	Long_term_study	Control	A. fumigatus	CBS112.33	6.18347333333333	0	20231218_1326_P2S-00835-B_PAS96287_5a82bdc4	2023-12-15	barcode16	15218653	14655977	2698758	1451763196	1438169754	1229654	5.87%	0	0	0	50	396527433	322120419	396381806	323140096	0	44.87%	NA	0	6085231	26.33%	7971072	30.78%	41	1.3783	2.3336
0314	ctrl5_wk2	Ross-308	Long_term_study	Control	A. fumigatus	CBS112.33	66.698553333333294	0	20231218_1326_P2S-00835-B_PAS96287_5a82bdc4	2023-12-15	barcode17	7416236	7053952	743611	723908959	717500923	384801	3.87%	0	0	0	51	198084419	160244349	198199340	160972815	0	44.77%	NA	0	3131252	27.83%	3831367	31.17%	41	0.6873	1.1653
0316	ctrl6_wk2	Ross-308	Long_term_study	Control	A. fumigatus	CBS112.33	34.151063333333298	0	20231218_1326_P2S-00835-B_PAS96287_5a82bdc4	2023-12-15	barcode18	11150580	10783743	2435322	1079789795	1069413391	671316	4.95%	0	0	0	50	295942462	238585563	296425080	238460286	0	44.61%	NA	0	4688117	27.15%	6101729	31.52%	41	1.0251	1.4342
0318	ctrl7_wk2	Ross-308	Long_term_study	Control	A. fumigatus	CBS112.33	26.0976833333333	0	20231218_1326_P2S-00835-B_PAS96287_5a82bdc4	2023-12-15	barcode19	12625977	12190636	2690243	1159760227	1149542507	821578	5.27%	0	0	0	49	314192658	260414073	314612752	260323024	0	45.3%	NA	0	4924474	26.13%	6096528	29.44%	40	1.101	1.4925
0319	ctrl8_wk2	Ross-308	Long_term_study	Control	A. fumigatus	CBS112.33	30.571553333333298	0	20231218_1326_P2S-00835-B_PAS96287_5a82bdc4	2023-12-15	barcode20	12541140	12109099	2417888	1191819405	1180986344	832838	5.25%	0	0	0	50	326766859	263492750	327315199	263411536	0	44.62%	NA	0	4954679	26.39%	6416460	30.68%	41	1.1315	1.5432
0321	ctrl9_wk2	Ross-308	Long_term_study	Control	A. fumigatus	CBS112.33	72.858249999999998	0	20231218_1326_P2S-00835-B_PAS96287_5a82bdc4	2023-12-15	barcode21	14610824	14115120	3377721	1365832519	1353294347	1173917	5.79%	0	0	0	50	374929212	300834526	375291768	302238841	0	44.56%	NA	0	5950148	27.03%	7460086	30.7%	41	1.2967	2.0883
0322	ctrl10_wk2	Ross-308	Long_term_study	Control	A. fumigatus	CBS112.33	93.491676666666706	0	20231218_1326_P2S-00835-B_PAS96287_5a82bdc4	2023-12-15	barcode22	16804529	16267676	3400714	1707091031	1691960783	1250380	5.28%	0	0	0	51	474869819	370116163	475222576	371752225	0	43.85%	NA	0	7072965	27.73%	9107436	32.33%	41	1.6207	2.1937
0323	ctrl11_wk2	Ross-308	Long_term_study	Control	A. fumigatus	CBS112.33	152.045553333333	0	20231218_1326_P2S-00835-B_PAS96287_5a82bdc4	2023-12-15	barcode23	15066849	14488968	2299590	1446046263	1433300211	1196258	5.5%	0	0	0	51	401574176	314174604	401976651	315574780	0	43.94%	NA	0	6041885	26.8%	7624140	30.82%	41	1.3728	2.1283
0325	ctrl12_wk2	Ross-308	Long_term_study	Control	A. fumigatus	CBS112.33	55.492476666666697	0	20231218_1326_P2S-00835-B_PAS96287_5a82bdc4	2023-12-15	barcode24	8606610	8190563	997935	785314720	778518640	392929	3.89%	0	0	0	49	216216954	172882649	216533662	172885375	0	44.41%	NA	0	3259832	26.04%	4121275	29.95%	41	0.7456	1.0593
3426	asp1_wk2	Ross-308	Long_term_study	Af_infected	A. fumigatus	CBS112.33	6.8411733333333302	5000000	20240215_1423_P2S-00665-A_PAS98142_d8eabc9a	2024-02-07	barcode01	6810304	6491154	579962	684940676	678482533	300606	3.35%	0	0	0	50	189515958	149317147	189611851	150037577	0	44.12%	NA	0	3076999	29.47%	3904653	33.58%	40	0.6503	1.0786
3427	asp2_wk2	Ross-308	Long_term_study	Af_infected	A. fumigatus	CBS112.33	5.7448933333333301	5000000	20240215_1423_P2S-00665-A_PAS98142_d8eabc9a	2024-02-07	barcode02	7162274	6914361	994476	742089539	734818481	295048	3.57%	0	0	0	50	204329211	162959059	204681538	162848673	0	44.34%	NA	0	3350932	29.72%	4329262	34.08%	40	0.7045	1.0178
3428	asp3_wk2	Ross-308	Long_term_study	Af_infected	A. fumigatus	CBS112.33	6.4181366666666699	5000000	20240215_1423_P2S-00665-A_PAS98142_d8eabc9a	2024-02-07	barcode03	6378706	6061554	566663	625176920	619456453	302869	3.53%	0	0	0	50	172042954	137285065	172104486	138023948	0	44.44%	NA	0	2777229	28.34%	3454623	31.94%	40	0.5935	1.0467
3430	asp4_wk2	Ross-308	Long_term_study	Af_infected	A. fumigatus	CBS112.33	10.095183333333299	5000000	20240215_1423_P2S-00665-A_PAS98142_d8eabc9a	2024-02-07	barcode04	10577911	10313028	2393750	1114405435	1103331556	575305	4.56%	0	0	0	51	308331389	243257654	308812226	242930287	0	44.07%	NA	0	4958669	29.65%	6568164	34.43%	40	1.058	1.3434
3431	asp5_wk2	Ross-308	Long_term_study	Af_infected	A. fumigatus	CBS112.33	10.37567	5000000	20240215_1423_P2S-00665-A_PAS98142_d8eabc9a	2024-02-07	barcode05	16084399	15680587	4285711	1695379266	1678157406	1153753	5.73%	0	0	0	51	468538693	370221972	469289529	370107212	0	44.12%	NA	0	7716159	29.64%	10093312	34.17%	40	1.6095	1.946
3432	asp6_wk2	Ross-308	Long_term_study	Af_infected	A. fumigatus	CBS112.33	8.5344300000000004	5000000	20240215_1423_P2S-00665-A_PAS98142_d8eabc9a	2024-02-07	barcode06	13856840	13528423	3744057	1429454392	1415673894	853159	5.06%	0	0	0	50	395055808	312554939	395637312	312425835	0	44.15%	NA	0	6327560	29.09%	8198010	33.43%	40	1.3571	1.6054
3433	asp7_wk2	Ross-308	Long_term_study	Af_infected	A. fumigatus	CBS112.33	5.9855766666666703	5000000	20240215_1423_P2S-00665-A_PAS98142_d8eabc9a	2024-02-07	barcode07	10571218	10139013	1338868	1076314456	1066229325	620923	4.18%	0	0	0	51	299380752	233061665	299576657	234210251	0	43.82%	NA	0	4807738	29.45%	6079424	33.5%	40	1.0218	1.5679
3435	asp8_wk2	Ross-308	Long_term_study	Af_infected	A. fumigatus	CBS112.33	6.6592033333333296	5000000	20240215_1423_P2S-00665-A_PAS98142_d8eabc9a	2024-02-07	barcode08	8473120	8048296	739100	820405417	812741284	470953	4.13%	0	0	0	50	224734081	181150082	224865231	181991890	0	44.68%	NA	0	3551538	27.65%	4596934	32.02%	40	0.7789	1.2931
3437	asp9_wk2	Ross-308	Long_term_study	Af_infected	A. fumigatus	CBS112.33	7.8018799999999997	5000000	20240215_1423_P2S-00665-A_PAS98142_d8eabc9a	2024-02-07	barcode09	11507738	11057584	1693928	1206534642	1195022953	710508	4.47%	0	0	0	51	334866936	261869410	335150979	263135628	0	43.93%	NA	0	5500888	29.98%	6884173	33.84%	40	1.1454	1.7107
3441	asp10_wk2	Ross-308	Long_term_study	Af_infected	A. fumigatus	CBS112.33	5.68488333333333	5000000	20240215_1423_P2S-00665-A_PAS98142_d8eabc9a	2024-02-07	barcode10	9080970	8644273	908849	931119445	922128985	494889	3.97%	0	0	0	51	257212969	203307022	257357428	204251566	0	44.2%	NA	0	4229905	29.49%	5344847	33.53%	40	0.884	1.4292
3443	asp11_wk2	Ross-308	Long_term_study	Af_infected	A. fumigatus	CBS112.33	10.02627	5000000	20240215_1423_P2S-00665-A_PAS98142_d8eabc9a	2024-02-07	barcode11	13343695	12891599	2763270	1335103582	1321622679	885829	5.38%	0	0	0	50	366321523	294246697	366881965	294172494	0	44.52%	NA	0	6167807	29.01%	7954117	33.18%	40	1.2675	1.6745
3448	asp12_wk2	Ross-308	Long_term_study	Af_infected	A. fumigatus	CBS112.33	4.5665800000000001	5000000	20240215_1423_P2S-00665-A_PAS98142_d8eabc9a	2024-02-07	barcode12	10945506	10548109	1739534	1144960922	1133759030	684826	4.35%	0	0	0	51	319361146	246653592	319471103	248273189	0	43.65%	NA	0	5163339	29.93%	6652082	34.34%	40	1.087	1.7486
0301	ctrl1_wk2	Ross-308	Long_term_study	Control	A. fumigatus	CBS112.33	83.377613333333301	0	20240215_1423_P2S-00665-A_PAS98142_d8eabc9a	2024-02-07	barcode13	10227857	9830597	1134636	1059212611	1049387161	567386	4.02%	0	0	0	51	296195639	227977006	296266014	228948502	0	43.54%	NA	0	4616856	29.32%	5933563	33.86%	40	1.0056	1.496
0302	ctrl2_wk2	Ross-308	Long_term_study	Control	A. fumigatus	CBS112.33	60.998930000000001	0	20240215_1423_P2S-00665-A_PAS98142_d8eabc9a	2024-02-07	barcode14	6217667	5934350	504870	759002404	751481643	277602	3.3%	0	0	0	52	210846681	164389509	210992068	165253385	0	43.87%	NA	0	3434802	32.01%	4391725	36.23%	40	0.7206	1.1768
0308	ctrl3_wk2	Ross-308	Long_term_study	Control	A. fumigatus	CBS112.33	7.8380099999999997	0	20240215_1423_P2S-00665-A_PAS98142_d8eabc9a	2024-02-07	barcode15	10833891	10467439	1576295	1171654466	1160239690	529866	4.02%	0	0	0	51	326930151	252907682	327440372	252961485	0	43.6%	NA	0	5281223	30.55%	6820849	35.06%	40	1.1123	1.3633
0309	ctrl4_wk2	Ross-308	Long_term_study	Control	A. fumigatus	CBS112.33	6.18347333333333	0	20240215_1423_P2S-00665-A_PAS98142_d8eabc9a	2024-02-07	barcode16	9572664	9191971	1506689	926786510	917804431	584551	4.51%	0	0	0	50	254259408	204227293	254299099	205018631	0	44.59%	NA	0	4041201	27.51%	5310784	32.09%	40	0.8799	1.4969
0314	ctrl5_wk2	Ross-308	Long_term_study	Control	A. fumigatus	CBS112.33	66.698553333333294	0	20240215_1423_P2S-00665-A_PAS98142_d8eabc9a	2024-02-07	barcode17	6220767	5923568	526283	652115723	646084423	266633	3.22%	0	0	0	51	180645445	141982410	180837978	142618590	0	44.05%	NA	0	2935589	29.84%	3630729	33.39%	40	0.6191	1.0272
0316	ctrl6_wk2	Ross-308	Long_term_study	Control	A. fumigatus	CBS112.33	34.151063333333298	0	20240215_1423_P2S-00665-A_PAS98142_d8eabc9a	2024-02-07	barcode18	10798662	10434486	1979239	1119290808	1108191270	558903	4.31%	0	0	0	50	309598322	244338614	310157542	244096792	0	44.08%	NA	0	5022130	29.2%	6564198	33.79%	40	1.0626	1.3603
0318	ctrl7_wk2	Ross-308	Long_term_study	Control	A. fumigatus	CBS112.33	26.0976833333333	0	20240215_1423_P2S-00665-A_PAS98142_d8eabc9a	2024-02-07	barcode19	4097051	3884213	317439	411095636	407286028	123403	2.65%	0	0	0	50	111944831	91625053	112053002	91663142	0	45%	NA	0	1830388	28.37%	2272198	31.72%	40	0.3903	0.7141
0319	ctrl8_wk2	Ross-308	Long_term_study	Control	A. fumigatus	CBS112.33	30.571553333333298	0	20240215_1423_P2S-00665-A_PAS98142_d8eabc9a	2024-02-07	barcode20	3116928	2969389	232482	340803345	337509073	81418	2.29%	0	0	0	51	93932941	74742724	94071491	74761917	0	44.3%	NA	0	1490341	29.64%	1941618	34.2%	40	0.3235	0.6388
0321	ctrl9_wk2	Ross-308	Long_term_study	Control	A. fumigatus	CBS112.33	72.858249999999998	0	20240215_1423_P2S-00665-A_PAS98142_d8eabc9a	2024-02-07	barcode21	10264345	9874903	1676876	1025268990	1015683277	590864	4.28%	0	0	0	50	284976022	222278330	285251037	223177888	0	43.86%	NA	0	4593084	29.08%	5778262	33.01%	40	0.9734	1.4705
0322	ctrl10_wk2	Ross-308	Long_term_study	Control	A. fumigatus	CBS112.33	93.491676666666706	0	20240215_1423_P2S-00665-A_PAS98142_d8eabc9a	2024-02-07	barcode22	8911756	8522114	952976	900732861	892215876	481579	3.98%	0	0	0	51	249104980	196339480	249399546	197371870	0	44.13%	NA	0	3950765	28.68%	5126240	33.38%	40	0.8551	1.3734
0323	ctrl11_wk2	Ross-308	Long_term_study	Control	A. fumigatus	CBS112.33	152.045553333333	0	20240215_1423_P2S-00665-A_PAS98142_d8eabc9a	2024-02-07	barcode23	10134023	9734081	1389985	1031739206	1022058378	604654	4.33%	0	0	0	51	288090214	222306442	288307005	223354717	0	43.6%	NA	0	4515460	28.53%	5773269	32.77%	40	0.9795	1.5264
0325	ctrl12_wk2	Ross-308	Long_term_study	Control	A. fumigatus	CBS112.33	55.492476666666697	0	20240215_1423_P2S-00665-A_PAS98142_d8eabc9a	2024-02-07	barcode24	4760435	4509570	402983	524731535	519686087	135165	2.5%	0	0	0	50	145864666	113872101	146106136	113843184	0	43.82%	NA	0	2324520	29.61%	2994177	33.78%	40	0.4982	0.8076
G1_02	galli_inft1	Lohmann-Brown	Specificity_cohort	Galli_infected	G. anatis	10672/9	13.30115	10000000	20240215_1423_P2S-00665-B_PAS05129_0daffa04	2024-02-15	barcode07	6661763	6451597	1138742	737009130	730047841	275630	3.17%	0	0	0	51	209356785	155211615	209512972	155966469	0	42.62%	NA	0	3369565	31.6%	4216215	35.68%	40	0.6997	1.0895
G1_03	galli_inft2	Lohmann-Brown	Specificity_cohort	Galli_infected	G. anatis	10672/9	12.78627	10000000	20240215_1423_P2S-00665-B_PAS05129_0daffa04	2024-02-15	barcode08	5845840	5646560	1066053	610745935	605060089	224165	3.02%	0	0	0	51	170709620	131505695	170756025	132088749	0	43.57%	NA	0	2691345	29.51%	3431748	33.83%	40	0.5798	0.9613
G1_08	galli_inft3	Lohmann-Brown	Specificity_cohort	Galli_infected	G. anatis	10672/9	14.48577	10000000	20240215_1423_P2S-00665-B_PAS05129_0daffa04	2024-02-15	barcode09	6050045	5855650	1036165	692460865	685946143	246241	3.04%	0	0	0	51	195980706	146678204	196018960	147268273	0	42.85%	NA	0	3190151	32.19%	3931606	36.01%	40	0.6574	1.0814
G1_12	galli_inft4	Lohmann-Brown	Specificity_cohort	Galli_infected	G. anatis	10672/9	13.95218	10000000	20240215_1423_P2S-00665-B_PAS05129_0daffa04	2024-02-15	barcode10	6116178	5913528	1266232	696447185	689760786	242145	3.02%	0	0	0	51	197565889	147015796	197658804	147520297	0	42.7%	NA	0	3211988	31.97%	4016987	36.05%	40	0.6612	1.0798
G1_15	galli_inft5	Lohmann-Brown	Specificity_cohort	Galli_infected	G. anatis	10672/9	8.6890000000000001	10000000	20240215_1423_P2S-00665-B_PAS05129_0daffa04	2024-02-15	barcode11	6766634	6580878	1732392	743410449	736285006	276559	3.25%	0	0	0	51	210616055	156992010	210879722	157797219	0	42.75%	NA	0	3421058	31.47%	4320554	35.71%	40	0.7058	1.0764
G1_17	galli_inft6	Lohmann-Brown	Specificity_cohort	Galli_infected	G. anatis	10672/9	14.650679999999999	10000000	20240215_1423_P2S-00665-B_PAS05129_0daffa04	2024-02-15	barcode12	5812759	5625143	1015686	665351122	659009028	211752	2.8%	0	0	0	51	189201051	139931319	189261532	140615126	0	42.57%	NA	0	3026747	32.2%	3839318	36.68%	40	0.6317	1.0023
G0_02	galli_ctrl1	Lohmann-Brown	Specificity_cohort	Galli_control	G. anatis	10672/9	17.13927	0	20240215_1423_P2S-00665-B_PAS05129_0daffa04	2024-02-15	barcode01	7001265	6839214	1375921	967600155	957894085	302414	3.03%	0	0	0	53	278161002	200084462	278387120	201261501	0	41.9%	NA	0	4522692	36.41%	5764652	41.2%	40	0.9186	1.3313
G0_03	galli_ctrl2	Lohmann-Brown	Specificity_cohort	Galli_control	G. anatis	10672/9	10.43872	0	20240215_1423_P2S-00665-B_PAS05129_0daffa04	2024-02-15	barcode02	4453452	4319267	453620	587459577	581736977	146902	2.41%	0	0	0	52	168194701	122228727	168348258	122965291	0	42.15%	NA	0	2677291	34.98%	3398836	39.7%	40	0.5577	0.9296
G0_08	galli_ctrl3	Lohmann-Brown	Specificity_cohort	Galli_control	G. anatis	10672/9	5.8473800000000002	0	20240215_1423_P2S-00665-B_PAS05129_0daffa04	2024-02-15	barcode03	5090885	4947375	596025	822057861	813611362	202385	2.69%	0	0	0	53	239085395	166938161	239311206	168276600	0	41.2%	NA	0	3854793	38.13%	4869544	42.53%	41	0.7804	1.2457
G0_12	galli_ctrl4	Lohmann-Brown	Specificity_cohort	Galli_control	G. anatis	10672/9	8.0834899999999994	0	20240215_1423_P2S-00665-B_PAS05129_0daffa04	2024-02-15	barcode04	4530649	4409482	457121	627747913	621595759	155141	2.4%	0	0	0	53	181144064	129149050	181326747	129975898	0	41.69%	NA	0	2834641	35.9%	3646961	40.99%	41	0.596	0.9964
G0_15	galli_ctrl5	Lohmann-Brown	Specificity_cohort	Galli_control	G. anatis	10672/9	3.8602599999999998	0	20240215_1423_P2S-00665-B_PAS05129_0daffa04	2024-02-15	barcode05	1941021	1886616	181402	551726967	544012879	70108	2.64%	0	0	0	54	161515345	109833266	161738903	110925365	0	40.58%	NA	0	2887811	44.15%	3809883	48.75%	41	0.5238	1.1327
G0_17	galli_ctrl6	Lohmann-Brown	Specificity_cohort	Galli_control	G. anatis	10672/9	8.7341800000000003	0	20240215_1423_P2S-00665-B_PAS05129_0daffa04	2024-02-15	barcode06	7566540	7406266	1562560	1062193133	1051772352	308206	2.94%	0	0	0	53	308830435	216278799	309131253	217531865	0	41.25%	NA	0	4879441	36.81%	6204814	41.58%	41	1.0084	1.3631
E2_42	ecoli_inft1	Ross-308	Specificity_cohort	Ecoli_infected	E. coli	DH269, ST 428	8.3543099999999999	1000000	20240215_1423_P2S-00665-B_PAS05129_0daffa04	2024-02-15	barcode13	6243898	6049417	721648	766212455	758864255	253478	2.99%	0	0	0	52	217742245	161131478	217925122	162065410	0	42.59%	NA	0	3498207	33.46%	4368119	37.49%	41	0.7274	1.1254
E2_43	ecoli_inft2	Ross-308	Specificity_cohort	Ecoli_infected	E. coli	DH269, ST 428	6.6564100000000002	1000000	20240215_1423_P2S-00665-B_PAS05129_0daffa04	2024-02-15	barcode14	4668806	4537157	553212	558449034	552940916	135269	2.57%	0	0	0	52	158501052	117826464	158784233	117829167	0	42.62%	NA	0	2515755	32.79%	3261974	37.65%	40	0.5302	0.8227
E2_47	ecoli_inft3	Ross-308	Specificity_cohort	Ecoli_infected	E. coli	DH269, ST 428	4.0295399999999999	1000000	20240215_1423_P2S-00665-B_PAS05129_0daffa04	2024-02-15	barcode15	7529247	7289621	1173360	844843691	836821223	291077	3.2%	0	0	0	51	239073647	179121860	239495320	179130396	0	42.81%	NA	0	3870273	31.93%	4829509	35.95%	40	0.8021	1.0888
E2_49	ecoli_inft4	Ross-308	Specificity_cohort	Ecoli_infected	E. coli	DH269, ST 428	12.70208	1000000	20240215_1423_P2S-00665-B_PAS05129_0daffa04	2024-02-15	barcode16	6053597	5924647	701804	945214780	935354746	245229	2.94%	0	0	0	53	271855460	195240590	271906742	196351954	0	41.87%	NA	0	4420268	38.86%	5748855	44.29%	40	0.8974	1.3208
E2_50	ecoli_inft5	Ross-308	Specificity_cohort	Ecoli_infected	E. coli	DH269, ST 428	6.0025700000000004	1000000	20240215_1423_P2S-00665-B_PAS05129_0daffa04	2024-02-15	barcode17	8466541	8344142	2732152	1091246446	1080029889	366637	3.56%	0	0	0	52	313931012	225732925	314475500	225890452	0	41.82%	NA	0	5111655	34.72%	6610194	39.46%	40	1.036	1.3344
E2_51	ecoli_inft6	Ross-308	Specificity_cohort	Ecoli_infected	E. coli	DH269, ST 428	5.2765700000000004	1000000	20240215_1423_P2S-00665-B_PAS05129_0daffa04	2024-02-15	barcode18	6924273	6746651	1235422	847697772	839395969	238681	2.9%	0	0	0	52	241666949	177792838	242073322	177862860	0	42.37%	NA	0	3865887	33.65%	4973902	38.4%	40	0.8048	1.0726
E0_42	ecoli_ctrl1	Ross-308	Specificity_cohort	Ecoli_control	E. coli	DH269, ST 428	4.7627300000000004	0	20240215_1423_P2S-00665-B_PAS05129_0daffa04	2024-02-15	barcode19	3950105	3815216	377038	442804687	438672815	121837	2.44%	0	0	0	52	125343260	93826696	125309497	94193362	0	42.86%	NA	0	1978984	31.52%	2508266	36.07%	40	0.4204	0.7901
E0_43	ecoli_ctrl2	Ross-308	Specificity_cohort	Ecoli_control	E. coli	DH269, ST 428	2.2254399999999999	0	20240215_1423_P2S-00665-B_PAS05129_0daffa04	2024-02-15	barcode20	2660414	2558597	233668	291054924	288408026	55427	1.84%	0	0	0	51	82017663	62117149	82127448	62145766	0	43.09%	NA	0	1294120	30.89%	1610978	34.92%	40	0.2763	0.5735
E0_47	ecoli_ctrl3	Ross-308	Specificity_cohort	Ecoli_control	E. coli	DH269, ST 428	5.98942	0	20240215_1423_P2S-00665-B_PAS05129_0daffa04	2024-02-15	barcode21	3687708	3549606	366362	406187202	402372045	92014	2.13%	0	0	0	51	114267143	86823847	114463740	86817315	0	43.15%	NA	0	1834957	31.22%	2316038	35.6%	40	0.3856	0.6906
E0_49	ecoli_ctrl4	Ross-308	Specificity_cohort	Ecoli_control	E. coli	DH269, ST 428	2.71211	0	20240215_1423_P2S-00665-B_PAS05129_0daffa04	2024-02-15	barcode22	6115298	5956005	806891	738014815	730997718	241150	2.92%	0	0	0	52	211218237	153885515	211301978	154591988	0	42.2%	NA	0	3254798	32.49%	4206581	37.45%	40	0.7006	1.1342
E0_50	ecoli_ctrl5	Ross-308	Specificity_cohort	Ecoli_control	E. coli	DH269, ST 428	3.1511	0	20240215_1423_P2S-00665-B_PAS05129_0daffa04	2024-02-15	barcode23	6896694	6744492	1460608	870594109	862103492	257828	3%	0	0	0	52	249608698	181221218	249957355	181316221	0	42.05%	NA	0	4048770	34.55%	5083503	38.79%	40	0.8265	1.1277
E0_51	ecoli_ctrl6	Ross-308	Specificity_cohort	Ecoli_control	E. coli	DH269, ST 428	5.0765900000000004	0	20240215_1423_P2S-00665-B_PAS05129_0daffa04	2024-02-15	barcode24	4924148	4766967	543503	580620091	575114247	132372	2.3%	0	0	0	52	165385382	121976248	165666421	122086196	0	42.44%	NA	0	2598978	32.2%	3316774	36.9%	40	0.5512	0.8376
E0_43	ecoli_ctrl2	Lohmann-Brown	Specificity_cohort	Ecoli_control	E. coli	DH269, ST 428	2.2254399999999999	0	20240322_1444_MN42995_FAX05254_64b5537c	2024-03-22	barcode08	1069468	1026924	375429	142999969	141232149	4515	0.43%	0	0	0	50	40559082	30019367	40629434	30024266	0	42.51%	NA	0	738320	41.62%	1080274	51.77%	40	0.1358	0.384
G0_15	galli_ctrl5	Lohmann-Brown	Specificity_cohort	Galli_control	G. anatis	10672/9	3.8602599999999998	0	20240322_1444_MN42995_FAX05254_64b5537c	2024-03-22	barcode07	437800	422841	131236	92904081	91445547	1528	0.34%	0	0	0	52	27264241	18342423	27333960	18504923	0	40.29%	NA	0	556298	51.88%	821337	61.66%	40	0.0882	0.3242
031914	Lab-14		Clinical_samples	Suspected_Af_infected	A. fumigatus		1.83768	NA	20240322_1444_MN42995_FAX05254_64b5537c	2024-03-22	barcode04	616494	587619	193171	86582302	85426839	2085	0.33%	0	0	0	50	24480240	18224962	24451728	18269909	0	42.72%	NA	0	472400	44.5%	694231	55.07%	40	0.0822	0.3108
031918	Lab-18		Clinical_samples	Suspected_Af_infected	A. fumigatus		6.7580600000000004	NA	20240322_1444_MN42995_FAX05254_64b5537c	2024-03-22	barcode05	1503699	1462223	581881	238891277	235709142	7445	0.46%	0	0	0	52	69051785	48681018	69093958	48882381	0	41.39%	NA	0	1309337	47.73%	1923603	58.33%	40	0.2268	0.5412
031920	Lab-20		Clinical_samples	Suspected_Af_infected	A. fumigatus		2.66099	NA	20240322_1444_MN42995_FAX05254_64b5537c	2024-03-22	barcode06	404034	354947	111041	48585341	47934238	933	0.25%	0	0	0	48	13167980	10762744	13190813	10812701	0	45.01%	NA	0	263458	41.09%	386067	50.71%	41	0.0461	0.2262
4983	asp12_pilot	Ross-308	Pilot_study	Af_infected	A. fumigatus	CBS112.33	NA	5000000	20240403_1024_MN42995_FAX04948_94d85243	2024-04-03	barcode07	4066422	3918572	1602734	528543622	522146657	46275	1.14%	0	0	0	49	148285595	112648684	148443605	112768773	0	43.17%	NA	0	2850631	41.61%	3918061	49.49%	39	0.5018	0.8083
4990	asp11_pilot	Ross-308	Pilot_study	Af_infected	A. fumigatus	CBS112.33	1.651	50000000	20240403_1024_MN42995_FAX04948_94d85243	2024-04-03	barcode08	1907088	1725463	282747	212507309	209983683	13637	0.76%	0	0	0	48	56567664	48368291	56615737	48431991	0	46.1%	NA	0	1118435	39.31%	1553617	47.57%	39	0.2017	0.4937
031914	Lab-14		Clinical_samples	Suspected_Af_infected	A. fumigatus		1.83768	NA	20240403_1024_MN42995_FAX04948_94d85243	2024-04-03	barcode01	1586458	1493351	238081	220511635	217656324	11637	0.73%	0	0	0	51	61930786	46740659	61966677	47018202	0	43.08%	NA	0	1246488	46.62%	1728818	55.25%	40	0.2093	0.5199
031918	Lab-18		Clinical_samples	Suspected_Af_infected	A. fumigatus		6.7580600000000004	NA	20240403_1024_MN42995_FAX04948_94d85243	2024-04-03	barcode02	3879874	3763750	747302	627772258	619721665	47591	1.16%	0	0	0	52	181283577	128140436	181413620	128884032	0	41.47%	NA	0	3481863	49.73%	4885362	59.06%	40	0.596	0.9959
031920	Lab-20		Clinical_samples	Suspected_Af_infected	A. fumigatus		2.66099	NA	20240403_1024_MN42995_FAX04948_94d85243	2024-04-03	barcode03	895904	774716	119376	109626089	108175107	5065	0.62%	0	0	0	48	29371492	24617807	29446942	24738866	0	45.63%	NA	0	629703	43.77%	859437	51.13%	41	0.1041	0.3694
019289	zoo-019289		Real_world_samples	Suspected_healthy			NA	NA	20240403_1024_MN42995_FAX04948_94d85243	2024-04-03	barcode04	4173304	4031647	945552	739010585	729097789	58307	1.35%	0	0	0	52	209669683	154478404	209602534	155347168	0	42.49%	NA	0	4181595	49.93%	5865448	58.46%	39	0.7016	1.0782
002844	zoo-002844		Real_world_samples	Suspected_healthy			NA	NA	20240403_1024_MN42995_FAX04948_94d85243	2024-04-03	barcode05	2038461	1940011	355642	280734227	277266495	16002	0.79%	0	0	0	51	78498946	59998542	78531867	60237140	0	43.36%	NA	0	1522756	44.8%	2134298	53.76%	39	0.2665	0.5679
003945	zoo-003945		Real_world_samples	Suspected_healthy			NA	NA	20240403_1024_MN42995_FAX04948_94d85243	2024-04-03	barcode06	2413400	2289461	467903	346506459	342102467	21370	0.88%	0	0	0	51	97861786	73038834	97835715	73366132	0	42.8%	NA	0	1947352	46.18%	2697537	54.61%	39	0.329	0.6573
