# Supplementary material for: MethylSense: high accuracy machine learning-based diagnostics for Aspergillus fumigatus infection in chickens using host cell-free DNA methylation and Nanopore sequencing
Source: J Clin Microbiol. 2026 Apr 27;64(6):e01054-25. doi: 10.1128/jcm.01054-25 (PMC13251387; doi:10.1128/jcm.01054-25)
Supplement: File S7 — Sample inconsistencies. [file jcm.01054-25-s0007.xlsx]

## Sheet: SupplementaryFile_10_SampleInco
S_07_Sampleinconsistencies
Sample_ID	Lab_ID	Animal_ID	InfectionStatus	STUDY	Tests_with_Inconsistencies	Problematic_Tests_Count	Correct_High_Accuracy_Test	Correct_Fast_Test	Correct_In_Situ_Test	Total_Correct_Folds	Total_Folds	Overall_Consistency_Rate	CrossModel_Reliability_Index
9	ctrl9_pilot	4474	Control	Pilot_study	High_Accuracy;Fast;In_Situ	3	0	0	0	0	6	0	3
68	asp10_wk4	3441	Aspergillus_Infected	Long_term_study	High_Accuracy;Fast;In_Situ	3	0	0	0	0	9	0	3
34	ctrl12_wk2	325	Control	Long_term_study	High_Accuracy;Fast;In_Situ	3	1	0	0	1	15	0.0667	2.7999
19	asp9_pilot	4988	Aspergillus_Infected	Pilot_study	High_Accuracy;Fast;In_Situ	3	0	3	0	3	15	0.2	2.4
7	ctrl7_pilot	4472	Control	Pilot_study	High_Accuracy;Fast;In_Situ	3	3	1	1	5	15	0.3333	2.0001
27	ctrl5_wk2	314	Control	Long_term_study	High_Accuracy;Fast;In_Situ	3	0	2	3	5	15	0.3333	2.0001
116	ecoli_inft4	E2_49	Control	Specificity_cohort_Ecoli_Inft	High_Accuracy;Fast;In_Situ	3	3	0	4	7	21	0.3333	2.0001
22	asp12_pilot	4983	Aspergillus_Infected	Pilot_study	High_Accuracy;Fast;In_Situ	3	2	3	1	6	12	0.5	1.5
60	asp2_wk4	3427	Aspergillus_Infected	Long_term_study	High_Accuracy;Fast;In_Situ	3	3	3	0	6	12	0.5	1.5
45	asp11_wk2	3443	Aspergillus_Infected	Long_term_study	Fast;In_Situ	2	4	0	0	4	12	0.3333	1.3334
69	asp11_wk4	3443	Aspergillus_Infected	Long_term_study	Fast;In_Situ	2	4	0	0	4	12	0.3333	1.3334
77	ctrl7_wk5	318	Control	Long_term_study	High_Accuracy;Fast	2	0	0	7	7	21	0.3333	1.3334
120	Lab-18	31918	Aspergillus_Infected	Clinical_samples	Fast;In_Situ	2	4	0	0	4	12	0.3333	1.3334
4	ctrl4_pilot	4468	Control	Pilot_study	High_Accuracy;Fast;In_Situ	3	3	1	3	7	12	0.5833	1.2501
119	Lab-14	31914	Aspergillus_Infected	Clinical_samples	Fast;In_Situ	2	3	1	0	4	9	0.4444	1.1112
5	ctrl5_pilot	4469	Control	Pilot_study	Fast;In_Situ	2	6	1	2	9	18	0.5	1
63	asp5_wk4	3431	Aspergillus_Infected	Long_term_study	Fast;In_Situ	2	5	2	1	8	15	0.5333	0.9334
11	asp1_pilot	4924	Aspergillus_Infected	Pilot_study	Fast;In_Situ	2	3	2	0	5	9	0.5556	0.8888
21	asp11_pilot	4990	Aspergillus_Infected	Pilot_study	Fast;In_Situ	2	3	2	0	5	9	0.5556	0.8888
39	asp5_wk2	3431	Aspergillus_Infected	Long_term_study	Fast;In_Situ	2	3	2	0	5	9	0.5556	0.8888
108	ecoli_ctrl2	E0_43	Control	Specificity_cohort_Ecoli_Ctrl	Fast;In_Situ	2	3	0	2	5	9	0.5556	0.8888
67	asp9_wk4	3437	Aspergillus_Infected	Long_term_study	Fast;In_Situ	2	4	0	3	7	12	0.5833	0.8334
93	asp11_wk5	3443	Aspergillus_Infected	Long_term_study	Fast;In_Situ	2	4	3	0	7	12	0.5833	0.8334
12	asp2_pilot	4925	Aspergillus_Infected	Pilot_study	Fast;In_Situ	2	5	4	0	9	15	0.6	0.8
10	ctrl10_pilot	4475	Control	Pilot_study	High_Accuracy;In_Situ	2	1	4	3	8	12	0.6667	0.6666
20	asp10_pilot	4989	Aspergillus_Infected	Pilot_study	Fast;In_Situ	2	5	4	1	10	15	0.6667	0.6666
30	ctrl8_wk2	319	Control	Long_term_study	Fast;In_Situ	2	5	2	3	10	15	0.6667	0.6666
31	ctrl9_wk2	321	Control	Long_term_study	Fast;In_Situ	2	2	1	1	4	6	0.6667	0.6666
114	ecoli_inft2	E2_43	Control	Specificity_cohort_Ecoli_Inft	Fast;In_Situ	2	3	1	2	6	9	0.6667	0.6666
2	ctrl2_pilot	4466	Control	Pilot_study	Fast;In_Situ	2	5	3	3	11	15	0.7333	0.5334
66	asp8_wk4	3435	Aspergillus_Infected	Long_term_study	Fast;In_Situ	2	6	4	4	14	18	0.7778	0.4444
44	asp10_wk2	3441	Aspergillus_Infected	Long_term_study	Fast;In_Situ	2	6	4	5	15	18	0.8333	0.3334
3	ctrl3_pilot	4467	Control	Pilot_study	In_Situ	1	3	3	0	6	9	0.6667	0.3333
15	asp5_pilot	4979	Aspergillus_Infected	Pilot_study	In_Situ	1	3	3	0	6	9	0.6667	0.3333
16	asp6_pilot	4982	Aspergillus_Infected	Pilot_study	In_Situ	1	3	3	0	6	9	0.6667	0.3333
17	asp7_pilot	4984	Aspergillus_Infected	Pilot_study	In_Situ	1	2	2	0	4	6	0.6667	0.3333
25	ctrl3_wk2	308	Control	Long_term_study	Fast	1	2	0	2	4	6	0.6667	0.3333
36	asp2_wk2	3427	Aspergillus_Infected	Long_term_study	In_Situ	1	4	4	0	8	12	0.6667	0.3333
41	asp7_wk2	3433	Aspergillus_Infected	Long_term_study	In_Situ	1	8	8	0	16	24	0.6667	0.3333
43	asp9_wk2	3437	Aspergillus_Infected	Long_term_study	In_Situ	1	6	6	0	12	18	0.6667	0.3333
82	ctrl12_wk5	325	Control	Long_term_study	Fast	1	2	0	2	4	6	0.6667	0.3333
84	asp2_wk5	3427	Aspergillus_Infected	Long_term_study	In_Situ	1	5	5	0	10	15	0.6667	0.3333
91	asp9_wk5	3437	Aspergillus_Infected	Long_term_study	In_Situ	1	2	2	0	4	6	0.6667	0.3333
92	asp10_wk5	3441	Aspergillus_Infected	Long_term_study	In_Situ	1	4	4	0	8	12	0.6667	0.3333
102	galli_inft2	G1_03	Control	Specificity_cohort_Galli_Inft	In_Situ	1	2	2	0	4	6	0.6667	0.3333
117	ecoli_inft5	E2_50	Control	Specificity_cohort_Ecoli_Inft	In_Situ	1	4	4	0	8	12	0.6667	0.3333
121	Lab-20	31920	Aspergillus_Infected	Clinical_samples	In_Situ	1	2	2	0	4	6	0.6667	0.3333
122	zoo-019289	19289	Control	Real_world_samples	In_Situ	1	5	5	0	10	15	0.6667	0.3333
1	ctrl1_pilot	4463	Control	Pilot_study	In_Situ	1	6	6	1	13	18	0.7222	0.2778
107	ecoli_ctrl1	E0_42	Control	Specificity_cohort_Ecoli_Ctrl	Fast;In_Situ	2	6	5	5	16	18	0.8889	0.2222
123	zoo-002844	2844	Control	Real_world_samples	In_Situ	1	3	3	1	7	9	0.7778	0.2222
8	ctrl8_pilot	4473	Control	Pilot_study	Fast	1	5	2	5	12	15	0.8	0.2
94	asp12_wk5	3448	Aspergillus_Infected	Long_term_study	In_Situ	1	5	5	2	12	15	0.8	0.2
14	asp4_pilot	4977	Aspergillus_Infected	Pilot_study	In_Situ	1	4	4	2	10	12	0.8333	0.1667
28	ctrl6_wk2	316	Control	Long_term_study	Fast	1	4	2	4	10	12	0.8333	0.1667
46	asp12_wk2	3448	Aspergillus_Infected	Long_term_study	In_Situ	1	4	4	2	10	12	0.8333	0.1667
53	ctrl7_wk4	318	Control	Long_term_study	Fast	1	2	1	2	5	6	0.8333	0.1667
78	ctrl8_wk5	319	Control	Long_term_study	In_Situ	1	6	6	3	15	18	0.8333	0.1667
96	galli_ctrl2	G0_03	Control	Specificity_cohort_Galli_Ctrl	In_Situ	1	2	2	1	5	6	0.8333	0.1667
118	ecoli_inft6	E2_51	Control	Specificity_cohort_Ecoli_Inft	In_Situ	1	4	4	2	10	12	0.8333	0.1667
6	ctrl6_pilot	4471	Control	Pilot_study	In_Situ	1	3	3	2	8	9	0.8889	0.1111
26	ctrl4_wk2	309	Control	Long_term_study	Fast	1	3	2	3	8	9	0.8889	0.1111
38	asp4_wk2	3430	Aspergillus_Infected	Long_term_study	In_Situ	1	3	3	2	8	9	0.8889	0.1111
73	ctrl3_wk5	308	Control	Long_term_study	In_Situ	1	3	3	2	8	9	0.8889	0.1111
74	ctrl4_wk5	309	Control	Long_term_study	In_Situ	1	3	3	2	8	9	0.8889	0.1111
88	asp6_wk5	3432	Aspergillus_Infected	Long_term_study	In_Situ	1	3	3	2	8	9	0.8889	0.1111
90	asp8_wk5	3435	Aspergillus_Infected	Long_term_study	In_Situ	1	3	3	2	8	9	0.8889	0.1111
99	galli_ctrl5	G0_15	Control	Specificity_cohort_Galli_Ctrl	In_Situ	1	3	3	2	8	9	0.8889	0.1111
105	galli_inft5	G1_15	Control	Specificity_cohort_Galli_Inft	In_Situ	1	3	3	2	8	9	0.8889	0.1111
112	ecoli_ctrl6	E0_51	Control	Specificity_cohort_Ecoli_Ctrl	In_Situ	1	3	3	2	8	9	0.8889	0.1111
113	ecoli_inft1	E2_42	Control	Specificity_cohort_Ecoli_Inft	In_Situ	1	6	6	4	16	18	0.8889	0.1111
32	ctrl10_wk2	322	Control	Long_term_study	Fast	1	4	3	4	11	12	0.9167	0.0833
87	asp5_wk5	3431	Aspergillus_Infected	Long_term_study	In_Situ	1	4	4	3	11	12	0.9167	0.0833
100	galli_ctrl6	G0_17	Control	Specificity_cohort_Galli_Ctrl	In_Situ	1	4	4	3	11	12	0.9167	0.0833
104	galli_inft4	G1_12	Control	Specificity_cohort_Galli_Inft	In_Situ	1	4	4	3	11	12	0.9167	0.0833
58	ctrl12_wk4	325	Control	Long_term_study	Fast	1	5	4	5	14	15	0.9333	0.0667
76	ctrl6_wk5	316	Control	Long_term_study	Fast	1	5	4	5	14	15	0.9333	0.0667
79	ctrl9_wk5	321	Control	Long_term_study	In_Situ	1	5	5	4	14	15	0.9333	0.0667
86	asp4_wk5	3430	Aspergillus_Infected	Long_term_study	In_Situ	1	5	5	4	14	15	0.9333	0.0667
110	ecoli_ctrl4	E0_49	Control	Specificity_cohort_Ecoli_Ctrl	In_Situ	1	5	5	4	14	15	0.9333	0.0667
61	asp3_wk4	3428	Aspergillus_Infected	Long_term_study	In_Situ	1	6	6	5	17	18	0.9444	0.0556
124	zoo-003945	3945	Control	Real_world_samples	In_Situ	1	7	7	6	20	21	0.9524	0.0476
13	asp3_pilot	4974	Aspergillus_Infected	Pilot_study	None	0	4	4	4	12	12	1	0
18	asp8_pilot	4985	Aspergillus_Infected	Pilot_study	None	0	4	4	4	12	12	1	0
23	ctrl1_wk2	301	Control	Long_term_study	None	0	3	3	3	9	9	1	0
24	ctrl2_wk2	302	Control	Long_term_study	None	0	3	3	3	9	9	1	0
29	ctrl7_wk2	318	Control	Long_term_study	None	0	3	3	3	9	9	1	0
33	ctrl11_wk2	323	Control	Long_term_study	None	0	2	2	2	6	6	1	0
35	asp1_wk2	3426	Aspergillus_Infected	Long_term_study	None	0	5	5	5	15	15	1	0
37	asp3_wk2	3428	Aspergillus_Infected	Long_term_study	None	0	2	2	2	6	6	1	0
40	asp6_wk2	3432	Aspergillus_Infected	Long_term_study	None	0	1	1	1	3	3	1	0
42	asp8_wk2	3435	Aspergillus_Infected	Long_term_study	None	0	2	2	2	6	6	1	0
47	ctrl1_wk4	301	Control	Long_term_study	None	0	7	7	7	21	21	1	0
48	ctrl2_wk4	302	Control	Long_term_study	None	0	4	4	4	12	12	1	0
49	ctrl3_wk4	308	Control	Long_term_study	None	0	2	2	2	6	6	1	0
50	ctrl4_wk4	309	Control	Long_term_study	None	0	7	7	7	21	21	1	0
51	ctrl5_wk4	314	Control	Long_term_study	None	0	6	6	6	18	18	1	0
52	ctrl6_wk4	316	Control	Long_term_study	None	0	8	8	8	24	24	1	0
54	ctrl8_wk4	319	Control	Long_term_study	None	0	3	3	3	9	9	1	0
55	ctrl9_wk4	321	Control	Long_term_study	None	0	5	5	5	15	15	1	0
56	ctrl10_wk4	322	Control	Long_term_study	None	0	5	5	5	15	15	1	0
57	ctrl11_wk4	323	Control	Long_term_study	None	0	6	6	6	18	18	1	0
59	asp1_wk4	3426	Aspergillus_Infected	Long_term_study	None	0	4	4	4	12	12	1	0
62	asp4_wk4	3430	Aspergillus_Infected	Long_term_study	None	0	4	4	4	12	12	1	0
64	asp6_wk4	3432	Aspergillus_Infected	Long_term_study	None	0	5	5	5	15	15	1	0
70	asp12_wk4	3448	Aspergillus_Infected	Long_term_study	None	0	4	4	4	12	12	1	0
71	ctrl1_wk5	301	Control	Long_term_study	None	0	3	3	3	9	9	1	0
72	ctrl2_wk5	302	Control	Long_term_study	None	0	2	2	2	6	6	1	0
75	ctrl5_wk5	314	Control	Long_term_study	None	0	2	2	2	6	6	1	0
80	ctrl10_wk5	322	Control	Long_term_study	None	0	1	1	1	3	3	1	0
81	ctrl11_wk5	323	Control	Long_term_study	None	0	2	2	2	6	6	1	0
83	asp1_wk5	3426	Aspergillus_Infected	Long_term_study	None	0	5	5	5	15	15	1	0
85	asp3_wk5	3428	Aspergillus_Infected	Long_term_study	None	0	5	5	5	15	15	1	0
89	asp7_wk5	3433	Aspergillus_Infected	Long_term_study	None	0	4	4	4	12	12	1	0
95	galli_ctrl1	G0_02	Control	Specificity_cohort_Galli_Ctrl	None	0	4	4	4	12	12	1	0
97	galli_ctrl3	G0_08	Control	Specificity_cohort_Galli_Ctrl	None	0	7	7	7	21	21	1	0
98	galli_ctrl4	G0_12	Control	Specificity_cohort_Galli_Ctrl	None	0	3	3	3	9	9	1	0
101	galli_inft1	G1_02	Control	Specificity_cohort_Galli_Inft	None	0	3	3	3	9	9	1	0
103	galli_inft3	G1_08	Control	Specificity_cohort_Galli_Inft	None	0	4	4	4	12	12	1	0
106	galli_inft6	G1_17	Control	Specificity_cohort_Galli_Inft	None	0	1	1	1	3	3	1	0
109	ecoli_ctrl3	E0_47	Control	Specificity_cohort_Ecoli_Ctrl	None	0	4	4	4	12	12	1	0
111	ecoli_ctrl5	E0_50	Control	Specificity_cohort_Ecoli_Ctrl	None	0	3	3	3	9	9	1	0
115	ecoli_inft3	E2_47	Control	Specificity_cohort_Ecoli_Inft	None	0	2	2	2	6	6	1	0
